# Supplementary material for: Risk and protective factors for canine visceral leishmaniasis in the Americas: a systematic review update with meta-analysis
Source: Parasit Vectors. 2026 Mar 18;19:185. doi: 10.1186/s13071-026-07325-0 (PMC13122873; doi:10.1186/s13071-026-07325-0)
Supplement: Supplementary file 1 — Additional file 1. Summary of included articles and main characteristics. [file 13071_2026_7325_MOESM1_ESM.xlsx]

## Sheet:  Spreadsheet1
Authors/ Location	Title (translated)*	Review: Previous (studies up to September 2011); Current (studies published from October 2011 up to June 2024)	Canine population	Period of data collection	Variables analyzed	Diagnostic tests employed	Statistics/Control of confounding factors	Excluded variables
Almeida et al., 2010, Cuiaba, MT, Brazil	Prevalence and epidemiology of visceral leishmaniasis in dogs and humans in the city of Cuiabá, Mato Grosso, Brazil	Previous	150 CVL-suspected dogs treated in a municipal veterinary hospital	January (2006) to December (2008)	Sex, age, breed, environmental factors	IFATthe and parasitological assays (at least one had to be positive)	χ2 or Fisher exact tests. No control of confounding variables	None reported
Almeida et al., 2009, Cuiaba, MT, Brazil	Seroepidemiological survey of canine leishmaniasis in endemic areas of Cuiaba, State of Mato Grosso	Previous	468 dogs from four municipal districts	September (2007) to March (2008)	Sex, age, breed, domestic or peri-domestic, cohabitation with other dogs, environmental factors	IFAT	χ2 test. No control over confounding variables	Origin of dogs (local relevance only); length of dog ownership (age already analyzed)
Amóra et al., 2006, Mossoró, RN, Brazil	Factors related to the positivity of dogs for visceral leishmaniasis in an endemic area of the State of Rio Grande do Norte, Brazil	Previous	198 dogs from urban and rural areas with high prevalence of CVL	August (2003) to January (2004)	Sex, dog function domestic or peri-domestic, cohabitation with other dogs	IFAT and ELISAb (at least one had to be positive)	χ2 or Fisher exact tests. No control of confounding variables	None reported
Andreotti et al., 2006, Campo Grande, MS, Brazil	Occurrence of Neospora caninum in dogs and its correlation with visceral leishmaniasis in the urban area of Campo Grande, Mato Grosso do Sul, Brazil	Previous	345 dogs referred to a zoonosis control center for vaccination	Not reported	Sex, age	IFAT	χ2 or Fisher exact tests, No control of confounding variables	None reported
Antônio, 2009, Resplendor, MG, Brazil	Prevalence of Canine Visceral Leishmaniasis, Krenak Indigenous Land, Resplendor, Minas Gerais, Brazil, 2007	Previous	63 dogs from three Indian villages	Not reported	Sex, age, fur length	IFAT	χ2 test. No control of confounding variables	None reported
Azevedo et al., 2008, Poxoréo, MS, Brazil	Canine visceral leishmaniasis evaluation in Poxoreo, Mato Grosso State, Brazil	Previous	1112 dogs within the municipality	September to November 2002	Sex, age, rubbish collection, family income, presence of chickens, pigs and horses	IFAT	χ2 or Fisher exact tests. No control of confounding variables	None reported
Barbosa et al., 2010, Sao Luis, MA, Brazil	Seroprevalence and epidemiological variables associated with canine visceral leishmaniasis in an endemic area in the municipality of São Luís, Maranhão, Brazil	Previous	100 dogs from a municipal district with previous CVL cases	Not reported	Sex, age, breed, length of fur, proximity of woods, domestic or peri-domestic, presence of other domestic animals and wild animals	IFAT	Logistic regression analysis. Control of confounding variables carried out	Animal sheltering (numbers similar to “presence of animals”)
Barboza et al., 2006, Lauro de Freitas and Camaçari, BA, Brazil	Cohort study in areas at risk for canine visceral leishmaniasis, in municipalities of the Metropolitan Region of Salvador, Bahia, Brazil	Previous	147 dogs from locations defined as “CVL risk areas”	2003 and 2004	Sex, age, breed, length of fur, restrained or free, previous CVL cases, presence of cats, pigs, chickens, opossums, rodents and foxes	ELISA	Logistic regression analysis. Control of confounding variables carried out	Origin of dogs (local relevance only)
Boraschi, 2007, Três Lagoas, MS, Brazil	Survey on the knowledge of the population of the City of Três Lagoas – MS about Visceral Leishmaniasis	Previous	384 dogs	June to December 2006	Environmental factors, presence of horses, chickens, cats rodents, wild dogs, opossums and other animals	Dogs were not tested forL. infantum – occurrence of CVL based on the report of owner of previous cases	χ2 or Fisher exact tests. No control of confounding factors	Sources of information (no epidemiological relevance)
Braga, 2007, Imperatriz, MA, Brazil	Epidemiological, clinical and immunological aspects of dogs (Canis familiaris) (Linnaeus, 1758) with infection by Leishmania (leishmania) chagasi (Cunha & Chagas, 1937) from the municipality of Imperatriz, southwest region of the state of Maranhão, Brazil	Previous	421 dogs	Not reported	Sex, age	ELISA	χ 2test. No control of confounding factors	None reported
Cabrera et al., 2003, Barra de Guaratiba, RJ, Brazil	Canine visceral leishmaniasis in Barra de Guaratiba, Rio de Janeiro, Brazil: assessment of risk factors	Previous	365 dogs within the municipality	Not reported	Sex, restrained or free, altitude of domicile, distance between domicile and forest, presence of opossums	IFAT	Logistic regression analysis. Control of confounding variables carried out	None reported
Carvalho-Filho, 2008, Sao Luis, MA, Brazil	Epidemiological aspects and seroprevalence of Leishmaniasis and Babesiosis in purebred dogs in the municipality of São Luís	Previous	154 purebred dogs within the municipality	Between January 2006 and January 2008	Sex, age, breed, length of fur	IFAT	No statistical analyzes were performed	Origin of dogs (local relevance only); source of information about CVL (no epidemiological relevance); fur treatment practices (not clearly described)
Coura-Vital et al., 2011, Belo Horizonte, MG, Brazil	Prevalence and factors associated with Leishmania infantum infection of dogs from an urban area of Brazil as identified by molecular methods	Previous	1443 dogs from a municipal district. Seropositive dogs (by ELISA) were excluded from the analysis, leaving 1213 animals. The study aimed to investigate the initial stages of infection	2008	Sex, age, breed, size, length of fur, domestic or peri-domestic, environmental factors, knowledge of CVL, family income, education, type of housing, type of floor, use of insecticides, veterinary assistance, previous examinations	ELISA for initial exclusion of seropositive animals, PCRw for classification of remaining dogs (positive and negative)	Mixed logistic regression analysis.	Origin of dogs (local relevance only)
								None reported
Dantas-Torres et al., 2006, Paulista, PE, Brazil	Seroepidemiological survey on canine leishmaniasis among dogs from an urban area of Brazil	Previous	322 dogs within the municipality	September 24, 2005	Sex, age	IFAT	χ 2test. No control of confounding factors	None reported
Dantas-Torres et al., 2010, São Vicente Ferrer, PE, Brazil	Cutaneous and visceral leishmaniasis in dogs from a rural community in northeastern Brazil	Previous	41 dogs from one municipal district	June, 2008	Sex, age, presence of ticks (Rhipicephalus sanguineus)	IFAT and Kalazar Detect® (at least one had to be positive)	χ2test. No control of confounding factors	None reported
França-Silva et al., 2003, Montes Claros, MG, Brazil	Epidemiology of canine visceral leishmaniasis in the endemic area of Montes Claros municipality, Minas Gerais State, Brazil	Previous	32581 dogs within the municipality	January 2000 to December 2001	Sex, breed, length of fur	IFAT	χ2test. No control of confounding factors	None reported
Gomes, 2007, Varzelândia, MG, Brazil	Prevalence of Canine Visceral Leishmaniasis in the Rural Area of the Municipality of Varzelândia, Minas Gerais, Brazil, 2005	Previous	571 dogs from 12 municipal districts	November 2005	Sex, age, length of fur and dog function	ELISA, IFAT and Complement fixation test (CFT) (at least two had to be positive)	χ2 test. control of confounding factors
Julião et al., 2007, Camaçari, BA, Brazil	Investigation of risk areas as a complementary methodology for the control of canine visceral leishmaniasis	Previous	278 dogs from 20 different areas where CVL cases had been detected	December 2002 to October 2003	Sex, age, breed, length of fur, free or restrained, reports of previous cases, presence of cats, pigs, chickens and other domestic fowl	ELISA	Logistic regression analysis. Control of confounding variables carried out	Owner awareness of CVL; presence of children under 12 years of age (no epidemiological relevance); length of dog ownership (local relevance only)
Lima, 2010, Parnamirim, RN, Brazil	Environmental and social aspects involved in the transmission of L. Chagasi in the municipality of Parnamirim/RN	Previous	311 dogs from three municipal districts in which human VL had occurred	Not reported	Sex, age, breed, length of fur, dog size, environmental factors, presence of cats, birds, donkeys and horses	ELISA	χ2test. No control of confounding variables	Population density, family income, wastewater and sewage discharge, presence of wells, number of inhabitants, garbage collection, wall type, soil and vegetation (not clearly described)
Moreira-Jr et al., 2003, RN, Brazil	Peridomestic risk factors for canine leishmaniasis in urban dwellings: new findings from a prospective study in Brazil	Previous	245 dogs examined at least two times in an open cohort from December 1997 to July 2000	From December 1997 to July 2000, with four examinations	Age, sex, Breed, fur length, degree of confinement, presence of chickens, presence of pigs	ELISA	Incidence density rates and Cox regression model. Control of confounding variables significant at univariate analysis (P < 0.1). Adjustment for age	None reported
Naveda et al., 2006, Pedro Leopoldo, MG, Brazil	Epidemiological aspects of canine visceral leishmaniasis in the municipality of Pedro Leopoldo, Minas Gerais, 2003	Previous	1945 dogs from within the municipality	Not reported	Sex	IFAT and ELISA (at least one had to be positive)	χ2test. No control of confounding factors	None reported
Oliveira et al., 2010, Dias D'ávila, BA, Brazil	Seroprevalence and risk factors for canine visceral leishmaniasis in the endemic area of Dias D'Ávila, State of Bahia, Brazil	Previous	312 dogs from 23 municipal districts	March to May 2002	Sex, age, breed, length of fur, restrained or free, presence of chickens, pigs, other domestic animals, marsupials, rodents	ELISA	χ2 test. No control of confounding variables	Age stratification variables (not clearly described)
Papa, 2010, Belo Horizonte, MG, Brazil	Epidemiological Profile of Visceral Leishmaniasis in Dogs Diagnosed at the Laboratory of the Veterinary School of the Federal University of Minas Gerais, Belo Horizonte, 2004 to 2008	Previous	6343 records from a zoonosis laboratory	2004 to 2008	Sex, age and breed	IFAT	χ2 test. No control of confounding variables	None reported
Paranhos-Silva et al., 1996, Jequié, BA, Brazil	A cross-sectional serodiagnostic survey of canine leishmaniasis due to Leishmania chagasi	Previous	1681 dogs from sample clusters established within the municipality	May to December 1991	Sex and canine density	ELISA	χ2 test for Sex and linear regression for dog density	None reported
Paranhos-Silva et al.,1998, Jequié, BA, Brazil	Cohort study on canine emigration and leishmania infection in an endemic area for American visceral leishmaniasis	Previous	Cohort study involving seronegative dogs from a prior study (1996), with a follow-up of 18 months comprising a further three examinations	Eighteen-month cohort after 1991	Sex	ELISA	Cox-Mantel test. No control of confounding variables	None reported
Paz et al., 2010, Belo Horizonte, MG, Brazil	Association between the prevalence of infestation by Rhipicephalus sanguineus and Ctenocephalides felis felis and the presence of anti-Leishmania antibodies: a case-control study in dogs from a Brazilian endemic area	Previous	200 seropositive and 200 seronegative dogs selected from an initial population of 5556 animals	January to March 2009	Ticks (R. sanguineus) and fleas (Ctenocephalides felis felis)	IFAT and ELISA (both had to be positive)	χ2 test. No control of confounding variables	None reported
Rondon et al., 2008, Fortaleza, CE, Brazil	Cross-sectional serological study of canine Leishmania infection in Fortaleza, Ceará State, Brazil	Previous	1381 domiciled and stray dogs. Data obtained from veterinary clinics and from public surveillance bodies (for captured stray dogs).	November 2005 to February 2007	Sex, age, breed, length of fur, dog size, dog function, domiciled or stray dog, environmental factors	ELISA	χ2test. No control of confounding factors	None reported
Santos et al., 2008, Jequié, BA, Brazil	Associations among immunological,parasitological and clinical parameters in canine visceral leishmaniasis: Emaciation, spleen parasitism, specific antibodies and leishmanin skin test reaction	Previous	278 stray dogs from a zoonosis center	Not reported	Sex	IFAT, ELISA and spleen cell culture (separate analysis for each test)	χ2 test. No control of confounding variables	None reported
Santos, 2008, Piraque, TO, Brazil	Factors Associated with Seropositivity for Canine Visceral Leishmaniasis in the Municipality of Piraquê, State of Tocantins, Brazil	Previous	116 dogs from within the municipality	February to September 2006	Sex, age, breed, length of fur, restrained or free, water supply, rubbish collection, environmental factors, toilet facilities, presence of other dogs, cats, chickens, other domestic animals and skunks, presence of ectoparasites (C. felis, R. sanguineus, Heterodoxus spiniger, Tunga spp. )	IFAT	Logistic regression analysis. Control of confounding variables carried out for significant variables in the univariate analyzes (P < 0.20)	Number of trees cut in the last 3 months; analysis of specific tree species; paved roads; presence of reservoirs; dogs visiting farms; dogs consuming bush meat (no epidemiological relevance); dog restraint status; dog location between 18:00 and 22:00 (already covered by restraint status)
Santos et al., 2010, Garanhuns, PE, Brazil	Prevalence of anti-Leishmania spp antibodies in dogs from Garanhuns, in the middle scrub zone (Agreste) of Pernambuco	Previous	256 dogs selected during an anti-rabies vaccination campaign	October 2007	Sex and age	IFAT	χ2 test. No control of confounding variables	None reported
Silva, 2007, Rio Verde, GO, Brazil	Serological Survey of Canine Leishmaniasis in the City of Rio Verde – GO	Previous	263 dogs from districts with previous cases of cutaneous leishmaniasis	Not reported	Sex and age	ELISA	χ2 test. No control of confounding variables	None reported
Souza et al., 2006, Salinas da Margarida, BA, Brazil	Epidemiological study of an outbreak of visceral leishmaniasis in a mangrove area	Previous	558 dogs from five municipal districts	Not reported	Sex, age, breed, length of fur, dog size, restrained or free, paved/non-paved patio, presence of chickens, cows, horses, skunks, foxes and rats, number of dogs	ELISA and Immunohistochemistry (both had to be positive)	Logistic regression analysis. Control of confounding variables carried out	Dog bathing practices (no epidemiological relevance)
Vidal, 2008, Campina Grande, PB, Brazil	Epidemiological Aspects of Canine Visceral Leishmaniasis in Campina Grande, Brazil	Previous	500 dogs within the municipality	Not reported	Sex	ELISA	χ2 test. No control of confounding variables	Age (no information on stratification)
Wilke, 2005, Sabara, MG, Brazil	Evaluation of Canine Visceral Leishmaniasis control activities in the municipality of Sabará, Minas Gerais, 1995 a 2000	Previous	4930 animals from one municipal district that had been examined through seven cross-sectional surveys (cohort)	Data from canine surveys conducted between 1995 and 2000	Number of animals in the home	IFAT	Cox semi-parametric proportionalhazardsmodel.No control of confounding variables	None reported
Coura-Vital et al., 2013, Belo Horizonte, MG, Brazil	Risk Factors for Seroconversion by Leishmania infantum in a Cohort of Dogs from an Endemic Area of Brazil	Current	1,443 dogs. Selected cohort: (n = 455)	April 2009 to August 2010	Sex, hair length, dog staying predominantly in the yard, sleeping location, veterinary check-up, understanding of the disease: regarding the disease, regarding transmission, regarding symptoms in the dog, regarding the vector, seeing the vector in the chicken coop, environmental conditions: construction of floors, presence of yard, dry leaves in the yard, manure in the yard, size and age	ELISA LZOON/LIMP or PCR.	Cox regression model. . Hair length, sleeping location, dry leaves in yard, manure in yard, symptoms during study	Animal origin; clinical symptoms
Pastor-Santiago et al., 2012, Chiapas, Mexico	American Visceral Leishmaniasis in Chiapas, Mexico	Current	224 dogs	2002–2006	Age and sex	IFAT	χ2 test. No control of confounding variables	None reported
Nascimento, 2011, Federal District, Brasilia, Brazil	Epidemiological aspects of canine visceral leishmaniasis in the administrative regions of Lago Norte and Sobradinho II of the Federal District-DF	Current	6659 dogs	2008 to April 2010	Age, housing situation, sex and race	IFAT	Multiple logistic regression. Trees and vegetable garden	Clinical symptoms
Costa et al., 2018, Araçatuba, SP, Brazil	Canine visceral leishmaniasis in Araçatuba, state of São Paulo, Brazil, and its relationship with characteristics of dogs and their owners: a cross-sectional and spatial analysis using a geostatistical approach	Current	1,403 dogs	September 2015 to April 2016	Length of time living in the current home, number of residents, number of bedrooms, presence of a chicken coop in the house, chicken coop in the neighborhood, backyard, park or green area near the home, number of dogs, death, sex, age in months, fur length, size, where does the dog stay during the day? Does the dog usually walk on the street? Where does the dog stay at night? Was the dog adopted …	DPP + ELISA	Control for: Length of time living in the current home, number of residents, number of bedrooms, presence of a chicken coop in the house, chicken coop in the neighborhood, backyard, park or green area near the home, number of dogs, death, sex, age in months, length of fur, size, where does the dog spend the day? Does the dog usually walk on the street? Where does the dog spend the night? Was the …	None reported
Antônio et al., 2011, Resplendor, MG, Brazil	Canine visceral leishmaniasis in the Krenak indigenous community, Resplendor, Minas Gerais State, Brazil, 2007	Current	63 dogs	Not reported	Sex, age in years and hair length	ELISA + IIF	χ2 test. No control of confounding variables	None reported
Brito et al., 2016, Campina Grande, PB, Brazil	Canine visceral leishmaniasis in the Northeast Region of Brazil	Current	391 dogs	Not reported	Sex, breed, age – years, age – months, contact with other animals, number of animals contacted, breeding, feeding, environment, disinfection, education and income	IFAT, ELISA and PCR.The tables show associations with the IFAT test (adopted as the gold standard)	χ2 test or Fisher's exact test. No control of confounding variables	None reported
Coura-Vital et al., 2013, Belo Horizonte, MG, Brazil	Canine visceral leishmaniasis: Incidence and risk factors for infection in a cohort study in Brazil	Current	1,443 dogs. Selected cohort: (n= 282).	26 months – April 2009 to August 2010	Considering the vector, previous case of CVL in the home, housing conditions: unplastered house walls, regular garbage collection, trees in the yard, coat length, dog stayed predominantly in the yard, access to the street and previous serological test for CVL	PCR	Cox regression model. Previous case of LVC in the home, walls of the house without roboco	None reported
Almeida et al., 2012, Cuiaba, MS, Brazil	Canine visceral leishmaniasis: seroprevalence and risk factors in Cuiabá, Mato Grosso, Brazil	Current	430 dogs	July 2009 to December 2010	Breed, Sex, age, coat size, role in the household, animal habitat, vegetation, access to the street, pets, trees in the yard, livestock, neighbor with HVL, neighbor with CVL, vector and knowledge about the disease	IFAT	Logistic regression. Access to street, trees in the garden, neighbor with CVL, knowledge about the disease	None reported
Lima de Sá, 2019, Parauapebas, PA, Brazil	Epidemiology of Canine Visceral Leishmaniasis in Parauapebas, Pará, Brazil	Current	389 dogs	March to September 2018	Breed, sex, age, animal has access to the street, animal is neutered, marsupial was seen in the residence, other animals in the residence, size, length of fur, where the dog stays from 6 pm to 10 pm, is there garbage collection carried out by the city hall, distance from the residence to a green area, is there accumulation of organic matter, is there accumulation of water, is there a bathroom out…	DPP or direct parasitological examination	χ2 test. No control of confounding variables	Presence of clinical signs of visceral leishmaniasis
Freitas, 2017, Unaí, MG, Brazil	Epidemiology of Canine Visceral Leishmaniasis in the municipality of Unaí, Minas Gerais, from 2012 to 2016	Current	800 dogs	January 2015 to August 2016	Age of animals, presence of other dogs in the house, presence of another positive dog, type of housing and being a street dog.The study only brought data and specifications of the variables: Lives at home with another positive dog (yes, no), street dog.	DPP + ELISA	Logistic regression. Lives at home without another positive dog.	None reported
Araújo et al., 2016, Petrolina, PB, Brazil	Epidemiological aspects and risk factors for infection by Leishmania infantum chagasi in dogs from municipality of Petrolina, Northeastern Brazil	Current	1245 dogs	October 2013 to December 2014	Breed, sex, age, height, presence of green areas/trees, access to the street, contact with other animals, contact with forest/Caatinga, interaction with wildlife and the presence of a chicken coop	IFAT + ELISA	Logistic regression. Presence of green area/trees, race, sex	None reported
Silva et al., 2012, Teresina, PI, Brazil	Factors associated with Leishmania chagasi infection in domestic dogs from Teresina, State of Piauí, Brazil	Current	600 homes (109 cases and 491 controls)	2007	Literacy of the head of the family, history of LV in the home, water supply system, sewage collection, presence of animal sheds - kennel; chicken/cattle/pig sheds, presence of cats in the house, presence of chickens, ducks or geese in the house or in the peridomestic environment, other animals in the house or in the peridomestic environment, dogs removed from the PCLV in the last 12 months and ya…	IFAT	Multivariate logistic regression. Sewage collection, presence of animal sheds, presence of cats in the house, presence of chickens, ducks or geese in the house or in the peridomiciliary environment, dogs removed from the PCLV in the last 12 months, yard with accumulated garbage	None reported
Michelin et al., 2018, Pereira Barreto, SP, Brazil	Factors associated with positivity for canine visceral leishmaniasis in an endemic area in Brazil	Current	2,755 dogs	2009 to 2011	Sex, months of age and race	Amastigotes in cytological examination of lymph node aspiration biopsy (LBP) and/or ELISA + IFAT	χ2 test. No control of confounding variables	Clinical status
Abrantes et al., 2018, Rio de Janeiro, RJ, Brazil	Environmental factors associated with the occurrence of canine visceral leishmaniasis in an area of recent introduction of the disease in the State of Rio de Janeiro, Brazil	Current	Of the 110 dogs, 97 were included in the analyses, due to the absence of 13 georeferenced points.	Between December 2011 and March 2012	Dog mobility, lives with other animals, lives with dogs, lives with cats, lives with opossums, lives with monkeys, lives with monkeys, lives with hedgehogs, dog removed with LVC, minimum NDVI (≤ -0.85/> -0.85); average NDVI (≤ 0.63/> 0.63); maximum NDVI (≤ 0.96/> 0.96); dense vegetation (≤ 67.0/> 67.5); ceramic roof (%) (≤ 3.0/> 3.0); metal roof (%) (≤ 1.75/> 1.75); gray roof (%) (≤ 5.0/> 5.0); s…	DPP + ELISA	Simple logistic regression. (* Adjusted for dog sex and age). Variables adjusted for dog sex and age: Minimum NDVI ≤ -0.85, > -0.85 Average NDVI ≤ 0.63, > 0.63 Maximum NDVI ≤ 0.96, > 0.96 Dense vegetation (%) ≤ 67.5, > 67.5 Clay roof (%) ≤ 3.0, > 3.0 Metal roof (%) ≤ 1.75, > 1.75 Gray roof (%) ≤ 5.00, > 5.00 Sparse vegetation (%) ≤ 42.5, > 42.5	None reported
Reis, 2018, Araguaina, TO, Brazil	Factors associated with the occurrence of Canine Visceral Leishmaniasis in the municipality of Araguaína, Tocantins	Current	199 dogs	April 2017 to February 2018	Sex, age, breed, size, coat length, coat color, has the dog been seen at a veterinary clinic, access to the street, where it stays during the day, where it stays at night, contact with cats, previous cases of CVL in the residence, cases of CVL in the neighborhood, type of housing, peridomicile, vegetation in the peridomicile, ornamental plants, banana tree, coconut tree, lemon tree, mango tree, v…	Amastigote forms in the examination of the lymph node sample and TAD.	χ2 test. No control of confounding variables	Clinical signs
Martins, 2018, Panorama, SP, Brazil	Factors associated with the occurrence of Visceral Leishmaniasis in dogs in urban areas after application of individual protection measures	Current	278 dogs	Not reported	Sex, breed, age range, coat size, other animals, species, type of coverage and peridomicile	DPP + EIE-ELISA. AND PCR	Multiple logistic regression. Yes (residential residence in the suburbs).	House location
Villegas, 2015, Panorama, SP, Brazil	Risk factors for visceral leishmaniasis in dogs in the municipality of Panorama, State of São Paulo, SP, Brazil	Current	221 households: 347 dogs	2012 and 2013	Type of property, condition of the house, number of people in the household, families in the household, length of stay in the household, education of the head of the household, income, occupation of the head of the household, stream, bush, vegetation, pastures, corral, pigsty, chicken coop, vacant lot, ceramics factory, fence, wall, ceiling, floor of the house, windows, how the water reaches the …	DPP + ELISA	Logistic regression. Unneutered dogs, dogs that sleep outside, income, having vegetation near the home, no glass in the window, having potted plants, having a tree in the yard, having acquired dogs in the last year.	None reported
Gomes, 2013, Juazeiro, BA, Brazil	Risk factors and spatial analysis for visceral leishmaniasis in the municipality of Juazeiro - Bahia - Brazil	Current	383 dogs	July 2010 to December 2011	Sex, age and access to the street	ELISA, Immunochromatography or PCR	χ2 test or Fisher's exact test. No control of confounding variables	None reported
Figueiredo et al., 2014, Colares, PA, Brazil	Risk Factors and Clinical Classification Associated with Seropositivity for Canine Visceral Leishmaniasis	Current	435 dogs	April to May 2012	Sex and age range	ELISA + IFAT	χ2 test. No control of confounding variables	Clinical classification
Paternina-Gómez et al., 2013, Sucre, Colombia	High prevalence of infection with Leishmania (Kinetoplastea: Trypanosomatidae) in dogs in northern Colombia	Current	134 dogs	August and December 2006	Sex and age range	PCR	Fisher's exact test. No control of confounding variables	Clinical signs
Bernardino et al., 2020, Brejo Paraibano, PB, Brazil	High seroprevalence and associated factors for visceral leishmaniasis in dogs in a transmission area of Paraíba state, Northeastern Brazil.	Current	409 dogs	May to October 2017	Sex, breed, age, education, family income, type of drinking water, garbage disposal, presence of mosquitoes, housing conditions, do you clean the animals' environment daily, dog food, type of drinking water for the dog, do you wash your animals? tick infestation, does the veterinarian evaluate your animals regularly? animal with access to vacant lots, contact with cats, contact with small ruminan…	ELISA	Robust Poison Regression. Education, tick infestation	Adequate ectoparasite control and deworming
Chagas, 2017, Federal District, Brasília, Brazil	Canine visceral leishmaniasis: epidemiological profile of the Federal District, 2013 to 2017	Current	10,557 dogs	December 2013 to March 2017	Sex, coat length, coat color, age and breed	DPP + ELISA	χ2 test. No control of confounding variables	None reported
Silva et al., 2017, Sertão da Paraíba, PB, Brazil	Visceral leishmaniasis in dogs from rural settlements	Current	306 dogs	March to October 2015	Sex, age, breed, type of breeding, contact with other animals, if so, with which animals, do you usually hunt with the animal, have you had or have ticks, has the animal had or has fleas, diet, accumulation of garbage, environment where the animal is raised, is the place cleaned or disinfected, how often, level of education, family income and have some knowledge about leishmaniasis	ELISA	Multiple logistic regression. Age 12-24 months, age 24-48 months, age 4-6 years, age >6 years, contact with birds, sex (female)	Physical examination findings
Seixas et al., 2012, Lauro de Freitas and Camaçari, BA, Brazil	Positivity for canine visceral leishmaniasis: are there contributing canine factors?	Current	226 dogs. 23 cases and 27 controls	2009 and 2010	Sex, race and age	ELISA	Fisher exact tests. No control of confounding variables	None reported
Gama, 2014, Divinopolis, MG, Brazil	Prevalence and factors associated with Canine Leishmaniasis in the northeast region of the municipality of Divinópolis, MG	Current	1,418 dogs	January to June 2012	Family income, dog owner's education, length of residence, surrounding environment, presence of yard, presence of pigs, presence of more than one dog, presence of birds, presence of other animals, presence of organic matter, presence of debris, presence of trees, presence of manure, internal walls, type of flooring, defined breed, dog's sex, dog size, dog's fur, where the dog sleeps, the dog runs…	IFAT+ ELISA	Logistic regression. Presence of yard, presence of trees, presence of manure, defined breed	None reported
Borges, 2011, Juatuba, MG, Brazil	Prevalence and risk factors for visceral leishmaniasis in dogs from Juatuba, Minas Gerais, 2010	Current	957 dogs	April 2010 to March 2011	Dog ownership, performance of serological examination, frequency of biweekly cleaning, cause of death by VL and raising of cattle near the property.	ELISA + IFAT	χ2 test or Fisher's exact test. No control of confounding variables	Presence of clinical signs
Gonçalves, 2014, Camaçari, BA, Brazil	Prevalence, distribution and identification of probable risk factors for Canine Visceral Leishmaniasis in Camaçari -BA	Current	800 dogs	June 2011 to July 2012	Previous occurrence of HVL, previous occurrence of CVL in the residence, located on a paved street, previous occurrence of CVL in the neighborhood, presence of vegetation, level of education of the head of the household, presence of chicken, access to the street, stay in the yard, purpose of the dog, age, size and length of fur	ELISA or splenic aspirate culture	Prevalence ratio. No	None reported
Fernandes et al., 2016, Paraíba, Brazil	Risk factors associated with seropositivity for Leishmania spp. and Trypanosoma cruzi in dogs in the state of Paraiba, Brazil	Current	1,043 dogs	January 2013 to June 2014	Level of education, traveling with the dog, sex, age, breed, housing conditions, food, contact with other dogs, contact with cattle, contact with horses, contact with cats, contact with goats/sheep, contact with pigs, contact with wild animals, environmental conditions, environmental hygiene, presence of rodents and access to dams	IFAT	χ2 test or Fischer's exact test. Housing conditions (semi-domiciled), housing conditions (free), environmental conditions (soil), environmental conditions (soil-cement)	None reported
Barbosa et al., 2015, Natal, RN, Brazil	Seroepidemiological Survey of Canine Leishmania Infections from Peripheral Areas in Natal, Northeast Brazil	Current	1,426 dogs	Not reported	Sex and race	IFA and/or ELISA	χ2 test. No control of confounding variables	Clinical symptoms
Silva et al., 2018, Patos, Sousa, Cajazeiras and Uiraúna, PB, Brazil	Seroprevalence and risk factors associated with canine visceral leishmaniasis in the State of Paraíba, Brazil	Current	411 dogs	2001 to 2011	Level of education, family income – minimum wages, sex, age, breed, type of breeding, diet, contact with other animals, contact with horses, contact with wild animals, contact with cats, contact with dogs, contact with pigs, contact with other species, form of contact, environment where the dog is raised, cleanliness of the place, frequency of cleaning and tick infestation	ELISA	χ2 test or Fisher's exact test. Tick infestation, contact with other animals	None reported
Lopes et al., 2014, Jaciara, MT, Brazil	Seroprevalence and risk factors associated with visceral leishmaniasis in dogs in Jaciara, State of Mato Grosso	Current	345 dogs	June 2010 to May 2011	Residence time (> 1 year), absence of chicken coop/pigsty, known vector, trees in the yard (fruit tree), vegetation (forest, river, vacant lot), age (≥1-6 years), coat length (short), dog habitat (outdoors) and distance <100m (forest, rivers, vacant lot)	ELISA and IFAT	Logistic regression. Residence time > 1 year, Absence of chicken coop/pigsty, Known vector, Trees in the yard (fruit tree), Vegetation (forest, river, vacant lot)	None reported
Andrade, 2014, Goiana, PE, Brazil	Seroprevalence, factors and clinical aspects associated with Canine Visceral Leishmaniasis in Goiana, State of Pernambuco, Brazil	Current	360 dogs	Not reported	Age, sex, breed, coat color, coat length, proximity to forest, livestock, breeding method and function of the dog	DPP, EIE separately. And DPP + EIE together	χ2 test or Fisher's exact test. No control of confounding variables	Classification
Rodrigues et al., 2020, Sao Paulo, Brazil	Spatial and seroepidemiology of canine visceral leishmaniasis in an endemic Southeast Brazilian area	Current	833 dogs	August 2013 to March 2014	Feces, trees, shade, chickens, elderly, dogs, cats, children, knowledge of VL definition, human symptoms and knowledge of VL prevention	DPP + ELISA	Simple logistic regression.	Dogs with clinical signs
Lopes et al., 2016, Belo Horizonte, MG, Brazil	Transmission of visceral leishmaniasis in dogs in a risk area of the metropolitan region of Belo Horizonte, Minas Gerais, Brazil	Current	957 dogs	2010 and 2011	Previous LV exam, large dog, proximity to livestock, proximity to trees, birds and/or mammals in the building, contact with other dogs in the area, medium-sized dog, proximity to forest, soil around the residence, animal remains in the kennel at night, mixed coloration, other dogs entering the house, proximity to poultry farming, cement and soil around the residence, more than 4 dogs in the house…	ELISA and IFI. Negative, positive or indeterminate results were defined by IFI.	Logistic regression. Dog size (medium, large), dog age (over 4 years), peridomicile cleanliness, daily cleaning	None reported
Spada et al., 2020, Ilha Solteira, SP, Brazil	Risk factors associated with Leishmania exposure among dogs in a rural area of Ilha Solteira, SP, Brazil	Current	104 properties: 250 dogs	February 2012 to February 2013	Where the dog sleeps, age, size, habits, sex, presence of cats, presence of cattle, presence of horses, presence of pigs, presence of chickens, garbage collection, presence of forests, diverse vegetation, real estate management, cereal cultivation, tuber cultivation, fruit cultivation, vegetable cultivation, accumulation of organic matter, have you heard of the disease, do you know how it is acqu…	ELISA and IFAT	Logistic regression. Dog size, presence of chickens	Presence of clinical signs
Carvalho et al., 2019, Rondonopolis, MT, Brazil	Factors associated with Leishmania spp. infection in domestic dogs from an emerging area of high endemicity for visceral leishmaniasis in Central-Western Brazil	Current	600 dogs	October 2016 to February 2017	Level of education, time living in the house, social class, paved street, type of roof, type of floor, boundaries of the home, public sewage system, public garbage collection, type of yard, trees in the yard, fruit trees in the yard, acerola, cashew, banana, mango trees, dry leaves and decaying fruits on the ground, animal manure in the yard, chicken coop in the yard, number of dogs in the house,…	DPP + ELISA	Multivariable logistic regression. Social class, Acerola tree, Number of dogs in the house, Horse and/or cattle breeding, Existence of houses with yard adjacent to the home, Presence of apparent signs consistent with CVL, Dog staying in the yard during the day, Cleaning of the dog's shelter	None reported
Curi et al., 2014, municipalities of Atlantic Forest, MG, Brazil	Factors Associated with the Seroprevalence of Leishmaniasis in Dogs Living around Atlantic Forest Fragments	Current	291 dogs	January 2011 and August 2012	Sex, sterilization, breed, hair length, age, ectoparasites, mobility, access to forest, access to villages, presence of chickens, presence of cattle, presence of horses, presence of pigs, presence of small animals and contact with wildlife	ELISA or IFI or DPP: at least one positive test	χ2 test. No control of confounding variables	Ectoparasite treatment
Borges, 2011, Montes Claros, MG, Brazil	Risk factors associated with the serological profile of visceral leishmaniasis in dogs, Montes Claros/MG	Current	360 dogs	September 2008 to March 2009	Owner's age, education, family income, number of dogs per household, place where the dog stays during the day, place where the dog stays at night, plants, banana tree, chicken coop, fruit plants, vegetable garden, humidity, garbage, organic matter, garbage collection, cats, chickens, pigs, birds, ducks, stray cats, rodents, marsupials, other animals, plaster, slab, tiles, cistern, running water, …	ELISA + IFAT	Multivariate analysis. NEGATIVE X POSITIVE: Reason for taking the test, family income above 2 salaries, having had a dog for more than 3 years, growing a vegetable garden in the home, having a roof on the home, having asphalt on the street, having knowledge about VL, knowing about the vector, avoiding keeping animals at home, not keeping the home clean	Diseases confused with visceral leishmaniasis and decision-making prior to VL diagnosis
Leal et al., 2018, Governador Valadares, MG, Brazil	Risk profile for Leishmania infection in dogs coming from an area of visceral leishmaniasis reemergence	Current	5,822 dogs	2014 and 2015	Previous case of LVC in the home, existence of yard, yard resources, plants in the yard, banana tree in the yard, trash in the yard, debris in the yard, dry leaves and decaying fruit in the yard, trees in the yard, manure in the yard, age-months, Sex, size, fur length, veterinary exams, place of residence and sleeping place	DPP + ELISA	Multivariate logistic regression. Yard resources, dry leaves and decaying fruit in the yard, sleeping place, dog size, hair length, history of CVL in the household	None reported
Teixeira et al., 2020, Federal District, Brazil	A cross-sectional approach including dog owner characteristics as predictors of visceral leishmaniasis infection in dogs	Current	160 dogs	October 2015 to March 2017	Sex, coat, coat color, body structure, presence of other animals, having a yard in the residential area, yard area with predominance of land and/or vegetation, presence of accumulated organic matter in the yard, residence with screens on the windows, owner knows symptoms of VL in humans, the owner showed up with the dog at one less appointment with the vet last year and higher family income in th…	Direct parasitological examination; parasite culture; PCR; DPP and ELISA (EIE-CVL) sequentially, and DPP and ELISA (rK39) sequentially	Poisson regression. Short coat, yard area with predominance of land and/or vegetation, higher gross family income score	None reported
Leça-Júnior et al., 2015, Buerarema, BA, Brazil	Epidemiology of canine leishmaniasis in southern Bahia, Brazil	Current	292 dogs. 19 not viable for PCR analysis	March to August 2010	Sex, age, presence of banana tree, presence of septic tank at the dwelling, presence of electric light in the dwelling, presence of vacant land around the home, contact with donkeys, presence of chicken coop, contact with stray dogs, contact with marsupials, contact with rodents and contact with foxes	Parasitological, IFI, PCR	Multivariate logistic regression. Presence of vacant land around the home, presence of electric light in the dwelling	None reported
Penaforte et al., 2013, Divinopolis, MG, Brazil	Leishmania infection in a population of dogs: an epidemiological investigation relating to visceral leishmaniasis control	Current	755 clinical-epidemiological records	March and October 2011	Age, sex, breed, coat and size	ELISA if positive or indeterminate + IFAT	Logistic regression. Sex and size	None reported
Paz et al., 2013, Belo Horizonte, MG, Brazil	Ectoparasites and anti-Leishmania antibodies: Association in an observational case–control study of dogs from a Brazilian endemic area	Current	338 dogs identified: 283 seronegative, of which 96 were chosen. Of these, 76 remained seronegative and 20 seropositive. Finally, the 20 seropositive and only 68 seronegative dogs were included for correlation analysis, since 8 had not been previously examined.	August 2011 to August 2012	Sex, dogs taken for walks on the street by the owner, type of fur, castration, infestation by ectoparasite C. felis felis and, infestation by ectoparasite R. sanguineus	ELISA + IFAT	χ2 test or Fisher's exact test. No control of confounding variables	Use of animal insecticides
Soccol et al., 2017, Foz do Iguaçu and Santa Terezinha de Itaipu, PR, Brazil	More than the eyes can see: The worrying scenario of canine leishmaniasis on the Brazilian side of the triple border	Current	1,129 dogs	Foz do Iguaçu: October 6–22, 2014; Santa Teresinha: November 2015; Two areas: November 3–21, 2014	Trees, infected neighbors, Lu. Longipalpis, size, nutrition and fleas	ELISA + DPP, if positive + PCR	Binary logistic regression. Trees, size.	Clinical classification
Benitez et al., 2018, Londrina, PR, Brazil	Spatial and simultaneous seroepidemiology of anti-Leishmania spp. antibodies in dog owners and their dogs from randomly selected households in a major city of southern Brazil	Current	1170 dogs and 274 cats (refusal to participate, dog aggression, sample clotting or hemolysis, or closed households and commercial properties)	July 2015 to July 2016	Sex, visiting wood areas, free street access, and contact with other pets, family income over three times the monthly minimum wage or between 1 to 3 times the MW, domiciled dogs living up to 500 m from the railway	ELISA	Multivariate analysis. Domiciled dogs living up to 500 m from the railway	None reported
Oliveira et al., 2015, Jacaré, RJ, Brazil	Canine visceral leishmaniasis case investigation in the Jacare region of Niteroi, Rio de Janeiro, Brazil	Current	110 dogs	December 2011 to March 2012	Sex, breed, age, coat type, weight in kilograms, presence of ectoparasites, canine environment and living with animals	ELISA (screening) + IFAT (confirmatory)	Logistic regression. Sex, ectoparisitis, symptoms, previous case of canine LV in the home	Clinical signs and symptoms; proximity to forested areas in rural settings (distance in meters)
Evaristo et al., 2020, San Francisco, PE, Brazil	Canine leishmaniasis in the semi-arid region of Pernambuco, northeastern Brazil: epidemiology, factors associated with seropositivity and spatial analysis	Current	462 dogs	June 2016 to December 2017	Breed, age, dog coat and presence of green area/trees	DPP + ELISA	Poisson regression. Rural area, light pelage, age of 13 to 84 months, municipality of Cabrobó and Municipality of Lagoa Grande	Study area (municipality of Cabrobó and municipality of Lagoa Grande)
Toepp et al., 2019, Natal, RN, Brazil	Comorbid infections induce progression of visceral leishmaniasis	Current	223 dogs (BRAZIL)	Not reported	BRAZIL: Sex, age, tick serostatus and breed	BRAZIL: DPP and/or ELISA. Positive in one of them or in both (associations made separately)	Logistic regression. BRAZIL: Age, sex (Male vs female), tick disease status serostatus, breed (Mixed vs Purebred).	None reported
Soares et al., 2013, Juatuba, MG, Brazil	Epidemiological aspects of visceral leishmaniasis in a cohort of dogs in Juatuba-MG, from 2010 to 2011	Current	957 dogs	2010–2011	Large size, dog over 4 years old, socioeconomic conditions (income, treated water, presence of sewage system)	IFI	Multivariate logistic regression. Large size, dog age over 4 years, socioeconomic conditions (income, treated water, presence of sewage system)	None reported
Costa et al., 2014, Mossoró, RN, Brazil	Awareness of visceral leishmaniasis and its relationship to canine infection in riverside endemic areas in Northeastern Brazil	Current	71 dogs	Not reported	Owner's Sex, age, family income, aware of transmission, aware of human visceral leishmaniasis, aware of the human symptoms, there is a cure for humans, there is a vaccine for humans, aware of canine visceral leishmaniasis, aware of the canine symptoms, there is a cure for dogs, there is a treatment for dogs, there is a canine vaccine and preventive measure	PCR	Logistic regression. Knowledge of CVL cure	None reported
Júnior, 2013, Juiz de Fora, MG, Brazil	Clinical and seroepidemiological study of Canine Visceral Leishmaniasis in Juiz de Fora, MG	Current	781 dogs	Not reported	Sex, coat, physical appearance, age group and breed	DPP + ELISA	Multivariate logistic regression. Origin, quinell, sex	Provenance and kennel
Carvalho et al., 2020, Nossa Senhora do Livramento, MT, Brazil	Canine visceral leishmaniasis: perception, prevalence, and spatial distribution in municipality of Nossa Senhora do Livramento, Mato Grosso, Brazil	Current	385 dogs	Not reported	Sex, age, breed, by size, color by, yard, environment, access to the street, ticks, access veterinary and traveled to another city	DPP + ELISA	Multivariate analysis. Age, Location of the house, LVC in the neighborhood, rodents and marsupials, chicken coop, garbage collection, pest control in the house, symptoms	House location and clinical symptoms
Santana, 2011, São Luis, MA, Brazil	Associated epidemiological factors and new diagnostic approaches for Canine Leishmaniasis and Babesiosis in the municipality of São Luís - MA, Brazil	Current	100 dogs	Not reported	Sex, breed, age groups, proximity of residence, CVL in the vicinity, rodents and marsupials, hen house, garbage collection, trees in the Yard, insecticide use, have heard about VL, know transmission, know CVL signs, know CVL treatment, there is CVL vaccine and know how to prevent	IFAT	Multiple logistic regression. Sex, proximity to forest, wild animals	Symptomatology
Costa, 2020, municipalities of the microregions of Ourinhos and Avaré, SP, Brazil	Seroepidemiological survey of Canine Visceral Leishamaniasis in a non-endemic area	Current	500 dogs	Not reported	Sex, breed, age, coat length, coat color, proximity of home to forest, type of breeding, breeding location, animal breeding, wild animals and animal shelter	ELISA or IFAT	χ2 test. No control of confounding variables	Clinical classification
Franco e Silva, 2018, Umbuzeiro microregion, PB, Brazil	Epidemiological evaluation of canine visceral leishmaniasis in Paraíba - Chapter I: Epidemiological evaluation of canine visceral leishmaniasis in the Agreste Paraibano microregion, Brazil	Current	540 dogs	February 2015 to December 2016	Sex, age, size, length, coat color and presence of ticks	DPP + EIE or ELISA	Multivariate analysis. Rural area, contact with equines	Rural area and health status
Franco e Silva, 2018, São José de Espinharas, PB, Brazil	Epidemiological evaluation of canine visceral leishmaniasis in Paraíba - Chapter II: Prevalence, risk factors and spatial distribution of Canine Visceral Leishmaniasis in the municipality of São José de Espinharas, Sertão Paraibano, Brazil	Current	223 dogs	May to September 2017	Level of education, family income, sex, age in months, breed, type of breeding, diet, contact with animals, contact with equines, contact with wild animals, contact with felines, contact with dogs, contact with pigs, contact with small ruminants, contact with cattle, contact with birds, environment where the animal is raised, cleanliness of the place, frequency of cleaning, presence of ticks, hun…	DPP + ELISA	Multiple logistic regression. Urban area: sex, contact with horses and dogs, vaccination, travel with the dog and destination (none were included in the final model). Rural area: education, hunting activity and contact with small ruminants (the last one in the final model)	Rural area
Alves, 2016, Ilha Solteira, SP, Brazil	Occurrence of Visceral Leishmaniasis in dogs and cats in animal shelters in Ilha Solteira, SP	Current	192 dogs	July 2014 to July 2015	Level of education, family income, sex, age in months, breed, type of breeding, diet, contact with animals, contact with equines, contact with wild animals, contact with felines, contact with dogs, contact with pigs, contact with small ruminants, contact with cattle, contact with birds, environment where the animal is raised, cleanliness of the place, frequency of cleaning, deworming, presence of…	ELISA, IFAT, IDRM	χ2 test or Fisher's exact test. No control of confounding variables	Permanent residence in SJE and travel history
Albarracin et al., 2011, San Mateo, Bolivar	Seroprevalence of canine Leishmaniasis in TOPO I, TOPO II and in the Cumbres de Zamora of the capital parish of San Mateo, municipality of Bolívar, state of Aragua	Current	74 dogs	Not reported	Sex, coat, location, size, rotation of animals between animal shelter stalls, quarantine of new animals in the animal shelter, presence of sand flies, presence of organic matter, chicken coop, pigsty and stream	ELISA	χ2 test. No control of confounding variables	None reported
Leote et al., 2021, Tubarão and Criciúma, Santa Catarina, Brazil	The first case of canine visceral leishmaniasis in the southern region of Santa Catarina, an emerging focus of visceral leishmaniasis in Brazil: regional report or reflection of the reality of a country?	Current	107 dogs	Not reported	Breed, coat, age, Sex, and castration	PCR	χ2 test and Fisher's exact test. No control of confounding variables	Location, clinical suspicion, and signs
Esch et al., 2012, Natal, RN, Brazil	Preventing Zoonotic Canine Leishmaniasis in Northeastern Brazil: Pet Attachment and Adoption of Community Leishmania Prevention	Current	? (220-225 households)	May to August 2010	Breed, coat, age, Sex, and castration	ELISA	Multivariate logistic regression. Owner age, education category, income (per monthly minimum wage), monthly amount willing to pay for cvl prevention (r/month), LAPS (pet attachment units), risk and knowledge score (1–10) note: I did not find the last three relevant for analysis	Willingness to pay for CVL prevention (R$/month); pet attachment scale (LAPS); risk and knowledge score
Braz et al., 2021, Mãe D’Água, PB, Brazil	Factors associated with Leishmania infection in dogs and geospatial analysis in the Sertão of Paraíba, Northeast Brazil	Current	150 dogs	May to June 2018	Sex, age, education, employment, income and monthly amount willing to pay for prevention	DPP + ELISA, or PCR (two positive tests)	Multiple logistic regression. Deworming (yes) and how the animal spends the night (loose) - protective factors	None reported
Soares et al., 2022, Divinopolis, MG, Brazil	Responsible companion animal guardianship is associated with canine visceral leishmaniasis: an analytical cross-sectional survey in an urban area of southeastern Brazil	Current	704 dogs	January 2018 and May 2019	Sex, size, breed, coat length, time in the home, level of education, number of bathrooms in the home, proximity to forest), presence of chickens or other birds, presence of cats, age of dog at time of acquisition, mode of acquisition of dog, number of dogs in the home, shelter conditions, access to street, rabies vaccination (at least 1 time), deworming treatment (at least once), tick infestation…	DPP + ELISA	Multivariate analysis. Guardian without formal education, guardian with incomplete elementary education, guardian with higher education, dogs sheltered outside the home, dogs with free access to the streets, dogs acquired as puppies	Sterilization status
Varjão et al., 2021, Muritiba, BA, Brazil	Spatial distribution of canine Leishmania infantum infection in a municipality with endemic human leishmaniasis in Eastern Bahia, Brazil	Current	343 dogs (over 6 months old)	March 2018 to July 2019	Sex, race, age and domiciliation	DPP + ELISA and PCR	χ2 test. No control of confounding variables	None reported
Veloso et al., 2021, Teresina, PI, Brazil	Socio-economic and environmental factors associated with the occurrence of canine infection by Leishmania infantum in Teresina, Brazil	Current	810 dogs	2008 to 2010	Age of the dog, sex of the dog, breed, length of time the dog has been owned, literacy level of the head of the household, total number of dogs in the household, presence of cats in the household, presence of chickens, ducks or geese in the house or peridomestic area, presence of pigs, sheep, goats and horses in the house or peridomestic area, presence of a chicken coop, presence of a kennel or d…	IFAT	Multivariate analysis. Breed, length of dog ownership (years), type of fence, presence of kennel	None reported
Silva et al., 2021, Santa Luzia, PB, Brazil	Differentials in the epidemiological profile of canine visceral leishmaniasis in the semi-arid region of Paraíba, Brazil	Current	779 dogs	July 2015 to July 2016	Family income, sex, age – months, breed, type of breeding, contact with animals, contact with horses, contact with wild animals, contact with felines, contact with dogs, contact with small ruminants, contact with cattle, contact with birds, environment where the animal is raised, cleanliness of the outdoor area for pets, frequency of cleaning, presence of ticks, adopted, hunting dog, place used t…	ELISA, DPP + EIE: positive in at least two tests	Multiple logistic regression. Type of husbandry (Semi-domiciled) - Urban, hunting dog (Yes), contact with cattle (Yes), environment where the dog is raised (soil and cement) - Rural	None reported
Pohren, 2021, Parauapebas, PA, Brazil	Survey of cases of Canine Visceral Leishmaniasis in the municipality of Parauapebas - PA	Current	5,855 dogs	January 2019 to May 2021	Sex, age and breeding condition	DPP + ELISA, or direct parasitological	Frequency. No.	None reported
Souza, 2021, mesoregions of Sertão, Agreste, Pernambuco Forest, Metropolitan of Recife, PE, Brazil	Detection of anti-Leishmania infantum antibodies in dogs from different mesoregions of the state of Pernambuco	Current	500 dogs	January 2014 to June 2020	Race	ELISA	χ2 test. No control of confounding variables	None reported
Chiyo et al., 2023, Brazil, Argentina and Paraguay	Cross-sectional spatial and epidemiological analysis of canine visceral leishmaniasis cases in the triple border region, Brazil, Argentina and Paraguay, between 2015 and 2020.	Current	12,205 dog samples of Surveillance and Control Program	2015–2020	Sex, breed, color, coat, rescued from street, size and age	DPP + ELISA	Multivariate analysis. Sex, breed, color, coat	Source of request (private clinic or zoonosis control center)
Jaimes-Dueñez et al., 2023, metropolitan area of Bucaramanga, Santander, Eastern Colombia	Epidemiological characteristics of Leishmania infantum in dogs (Canis lupus familiaris) suggest a latent risk of visceral leishmaniasis in the metropolitan area of Bucaramanga, Santander, Eastern Colombia	Current	207 dogs	2022	Sex, age, breed, socioeconomic level, habitat type and garbage collection service	IFAT or IFAT + PCR	χ2 test. No control of confounding variables	Clinical group and municipality
Spindola et al., 2024, SC, Brazil	Canine visceral leishmaniasis: Seroprevalence and georeferencing in the state of Santa Catarina, Brazil	Current	1227 blood samples	May 2019 to May 2021	Gende, age, origin, vaccine, environment, habitat and street access	DPP or ELISA	χ2 test and Student's test. No control of confounding variables	Region; insecticide-impregnated collar; clinical signs
Martins, 2023, Federal District, Brasília, Brazil	Epidemiological analysis of canine visceral leishmaniasis in the Federal District (2005-2022): Investigation of factors associated with CVL seroprevalence	Current	52,266 dogs (secondary data)	2005 to 2022 (Database)		ELISA + IFAT, or DPP + ELISA	χ2 test. Binomial logistic regression. Sex, age, hair length.	Symptomatic status
Silva, 2023, Federal District, Brasília, Brazil	Socioeconomic Status of Guardians as a Risk Factor for Canine Visceral Leishmaniasis: A Cohort Study in an Endemic Area of the Federal District, Brazil.	Current	248 dogs	June 2016 and December 2018	Age, Sex, short hair, long hair, CLC vaccine, multiple vaccines, adequate feeding, veterinary appointments in the past year, ectoparasites, free access to the external environment in the household, sleeps outside the household, other odgs on lot, chickens present, paved backyard and net in the house windows	DPP + EIE, or PCR	Cox regression. Socioeconomic score 1.04 (95% CI, 1.01–1.06, P 5 0.03) and paved yard 0.19 (95% CI, 0.13–1.01, P 5 0.05)	Location, socioeconomic score, insecticide use in the environment, and use of repellent collars in dogs
Law, 2022, Foz do Iguaçu, PR, Brazil	Ecoepidemiological analysis of canine visceral leishmaniasis in the municipality of Foz do Iguaçu between 2018 and 2019	Current	396 dogs	2018–2019	Dog's favorite place, fenced area, knows the mosquito	DPP + ELISA, or PCR	χ2 test. Binomial logistic regression. Dog's preferred location, fenced area, knows the mosquito.	None reported
Santos et al., 2023, Aracaju and Propriá, SE, Brazil	Spatial analysis of the risk for canine visceral leishmaniasis in an urban area in the State of Sergipe	Current	72 dogs	Not reported	Educational level, family income, Do you know what leishmaniasis is? Do you know the importance of the dog in the transmission of the disease? type of cretion, food, breeding of othe animal, free tree access, Where does the dog spend most of its time? type of race, age, sex, hair, visit to the veterinarian appear and vaccine – leishmaniasis	ELISA	Test G. No	Use of antiparasitic collar
Silva et al., 2023, Pajeú, PE, Brazil	Canine visceral leishmaniasis: risk factors and spatial analysis in an endemic area of Northeastern Brazil.	Current	247 dogs	Not reported	Hunting, housing, ectoparasites, sex, age and coat	DPP + ELISA	Logistic regression.	Rural or urban area
Meirelles, 2022, Camaçari, BA, Brazil	Epidemiological factors associated with canine visceral leishmaniasis and urbanization in Camaçari - BA from 2011 to 2015	Current	453 dogs - period 1 and 488 dogs - period 2	2011–2015	Accumulated garbage, open sewage, low education level	DPP + ELISA, or PCR or in the culture of the animal's splenic aspirate	Multiple logistic regression. Accumulated garbage, open sewage, low and urban education (not including the latter).	Urban area
Barbosa et al., 2022, SC, Brazil	Factors associated with Leishmania infantum infection in dogs from urban areas endemic for visceral leishmaniasis in Brazil	Current	1597 dogs	Not reported	Breed, sex, age, fur, weight, care taken in relation to the animal, presence of ectoparasites, living place, presence of the animals, other dog(s) in the household, cat(s) in the household, chickens in the household, any history of resident with VL previous CVC and dog owner' knowledge about VL	Parasitological examination (culture of intact skin or skin lesion, histological analysis or immunohistochemical analysis of the skin)	Multiple logistic regression. Race, sex, age, place of residence.	None reported
	*Theses and dissertations are highlighted in red.
